# Supplementary material for: Computationally efficient design of directionally compliant metamaterials
Source: Nat Commun. 2019 Jan 17;10:291. doi: 10.1038/s41467-018-08049-1 (PMC6336888; doi:10.1038/s41467-018-08049-1)
Supplement: Supplementary file 9 — Supplementary Software file [file 41467_2018_8049_MOESM9_ESM.zip]

Archive with 3 entries (3 files):
- Supplementary Software/images.mat
- Supplementary Software/MaterialDesignGUI.fig
- Supplementary Software/MaterialDesignGUI.m
